# Supplementary material for: Fasting prevents hypoxia-induced defects of proteostasis in C. elegans
Source: PLoS Genet. 2019 Jun 27;15(6):e1008242. doi: 10.1371/journal.pgen.1008242 (PMC6619831; doi:10.1371/journal.pgen.1008242)
Supplement: S8 Table — (XLSX) [file pgen.1008242.s015.xlsx]

## Sheet: Sheet1
Iranon et al. Table S8
Supplemental Table 8. Summary of experiments in Supplemental figure 6
	Room air			Hypoxia fed				Hypoxia fasted
Strain	mean #YFP foci	SD	n	mean #YFP foci	SD	n	p-value	mean #YFP foci	SD	n	p-value
daf-2(e1370); daf-16(mu86) Q35::YFP	3.63636	6.55777	22	13.7727	6.63276	22	a	15	7.90736	20	a
daf-2(e1370); daf-16(mu86) Q35::YFP	3.36	3.026	25	14.28	4.61447	25	a	18.2143	4.80245	28	a
daf-2(e1370); daf-16(mu86) Q35::YFP	3.19231	1.64971	26	23.2692	6.85015	26	a	28.0714	5.94997	29	a
daf-2(e1370); daf-16(mu86); hif-1 (ia04) Q35::YFP	2.3	2.1833	23	26.5	10.431	23	a	20.8	6.7	22	a
daf-2(e1370); daf-16(mu86); hif-1 (ia04) Q35::YFP	3.48148	1.71801	27	24.625	14.2975	24	a	18.5556	6.00214	27	a
daf-2(e1370); daf-16(mu86); hif-1 (ia04) Q35::YFP	5	4	22	29.9545	12.4192	22	a	25.65	6.79996	20	a
daf-2(e1370); daf-16(mu86); skn-1(zu169) Q35::YFP	3.69565	2.5	23	20.087	9.2	23	a	13.7	7.11342	23	a
daf-2(e1370); daf-16(mu86); skn-1(zu169) Q35::YFP	7.6	3.85141	25	18.1852	10.3182	27	a	15.05	4.97864	20	a
daf-2(e1370); daf-16(mu86); skn-1(zu169) Q35::YFP	10.7692	6.94727	26	22.1304	8.39537	23	a	17.4545	7.15626	22
Significant differences (p < 0.05) in aggregation between conditions are indicated by letters above each group as follows: a - significantly different from room air controls; b - significantly different from fed hypoxic controls; c - significantly different from fasted hypoxic controls
