# Supplementary material for: Fasting prevents hypoxia-induced defects of proteostasis in C. elegans
Source: PLoS Genet. 2019 Jun 27;15(6):e1008242. doi: 10.1371/journal.pgen.1008242 (PMC6619831; doi:10.1371/journal.pgen.1008242)
Supplement: S9 Table — (XLSX) [file pgen.1008242.s016.xlsx]

## Sheet: Sheet1
Iranon et al. Supplementary Table 9
Supplemental Table 9: measured fluorescence after photobleaching
Time (s)	Diffuse YFP					Age-Associated Aggregate					Hypoxia Fed Aggregate
-30	1	1	1	1	1	1	1	1	1	1	1	1	1	1	1
0	0.974	1.073	0.956	1.113	1.02	0.142	0.201	0.136	0.058	0.042	0.064	0.058	0.035	0.057	0.079
30	1.125	0.933	0.949	1.246	1.037	0.16	0.205	0.161	0.084	0.061	0.065	0.061	0.06	0.067	0.157
60	0.951	0.938	0.895	1.083	1.108	0.174	0.216	0.162	0.083	0.076	0.073	0.069	0.071	0.072	0.144
90	1.02	1.01	0.947	0.858	1.035	0.169	0.223	0.182	0.098	0.08	0.078	0.082	0.1	0.071	0.136
120	1.201	1	1.003	0.852	1.142	0.162	0.239	0.175	0.109	0.094	0.093	0.075	0.127	0.049	0.131
150	1.234	1.041	0.93	0.909	1.07	0.155	0.235	0.191	0.114	0.098	0.093	0.067	0.099	0.029	0.128
180	1.251	0.938	0.95	0.985	1.122	0.164	0.234	0.213	0.114	0.102	0.085	0.077	0.1	0.087	0.123
210	1.296	0.935	0.901	1.274	1.054	0.145	0.247	0.186	0.121	0.104	0.087	0.089	0.119	0.093	0.13
240	1.364	0.958	0.926	1.428	1.079	0.159	0.239	0.199	0.127	0.111	0.091	0.089	0.117	0.088	0.145
270	1.275	0.98	0.836	1.215	1.099	0.146	0.24	0.207	0.13	0.11	0.092	0.086	0.12	0.077	0.134
300	1.289	0.895	0.889	0.975	1.101	0.145	0.244	0.214	0.134	0.119	0.1	0.085	0.116	0.073	0.151
330	1.319	0.932	0.861	1.056	1.06	0.135	0.249	0.217	0.146	0.114	0.106	0.086	0.121	0.078	0.142
